# Supplementary material for: Clustering of loci controlling species differences in male chemical bouquets of sympatric Heliconius butterflies
Source: Ecol Evol. 2020 Dec 16;11(1):89–107. doi: 10.1002/ece3.6947 (PMC7790645; doi:10.1002/ece3.6947)
Supplement: Supplementary file 7 — Tables S1 and S2 [file ECE3-11-89-s007.xlsx]

## Sheet: TableS1
Wings										Genitals
Compound	Compound type	Mean H. cydno	Mean H. melpomene	Kruskal-Wallis chi-squared statistic	Bonferroni-adjusted p-value	Coefficient of variance in backcrosses to H. melpomene	Coefficient of variance in backcrosses to H. cydno	Mapped in backcrosses to		Compound	Compound type	Mean H. cydno	Mean H. melpomene	Kruskal-Wallis chi-squared statistic	Bonferroni-adjusted p-value	Coefficient of variance in backcrosses to H. melpomene	Coefficient of variance in backcrosses to H. cydno	Mapped in backcrosses to
Icosane	alkane	6.977	0.033	41.3974	3.85093e-09	0.808	2.015	H. melpomene		Icosane	alkane	3.115	18.638	22.192	0.000167752	1.328	1.355	H. cydno
Henicosane	alkane	1152.64	12.447	38.6667	1.55844e-08	0.564	1.158	both species		Henicosane	alkane	550.519	1964.76	30.8816	1.86502e-06	0.977	0.771	H. cydno
Docosane	alkane	13.548	0.012	42.3347	2.38445e-09	0.961	2.208	H. cydno		Docosane	alkane	absent	28.17	40.2668	1.50647e-08	1.63	3.035	both species
Tricosane	alkane	62.532	1.146	38.9378	1.35635e-08	0.973	1.13	H. cydno		Tricosane	alkane	45.678	167.126	18.8542	0.000959476	1.325	1.132	H. cydno
Pentacosane	alkane	4.568	8.458	3.73257	1	1.197	1.385	not tested (no species difference)		Pentacosane	alkane	8.393	109.178	32.664	7.44929e-07	0.958	1.795	both species
Hexacosane	alkane	0.633	8.09	17.3483	0.000964641	2.081	1.943	H. melpomene		11-Methylpentacosane	alkane	absent	45.773	29.705	3.42073e-06	2.22	4.709	H. cydno
Octadecanol	saturated alcohol	absent	345.636	42.6186	2.06228e-09	2.7	1.31	both species		Hexacosane	alkane	absent	18.852	24.2383	5.78822e-05	3.424	5.194	H. cydno
Methyloctadecanol	saturated alcohol	absent	12.232	42.6186	2.06228e-09	5.689	1.028	H. melpomene		Heptacosane	alkane	352.867	146.631	6.05699	0.941892	1.208	1.683	not tested (no species difference)
Octadecanal	saturated aldehyde	0.569	783.42	39.5598	9.86309e-09	1.766	0.909	both species		1-Docosanol	saturated alcohol	1187.77	516.916	4.2963	1	1.786	1.117	not tested (no species difference)
Nonadecanal, methyl branched	saturated aldehyde	absent	4.504	24.2383	2.63875e-05	11.269	1.739	H. melpomene		1-Tetracosanol	saturated alcohol	171.351	362.03	5.2949	1	1.798	2.115	not tested (no species difference)
Icosanal	saturated aldehyde	0.432	22.596	40.2968	6.76308e-09	2.064	0.63	H. cydno		1,3-Docosanediol (cyclic dImethylsilyl derivative)	saturated alcohol	297.605	141.388	9.77849	0.120064	1.893	1.742	not tested (no species difference)
Tricosene (RI=2265)	alkene	3.112	absent	26.0424	1.03543e-05	1.952	3.985	H. cydno		1,3-Tricosanediol (cyclic dImethylsilyl derivative)	saturated alcohol	195.132	223.311	1.70216	1	2.076	1.78	not tested (no species difference)
Tricosene (RI=2276)	alkene	0.405	7.215	35.2961	8.77894e-08	4.06	1.729	both species		Hexacosanal	saturated aldehyde	1093.63	76.717	19.5233	0.000675776	1.907	1.728	H. melpomene
(Z)-16-methyl-9-octadecenol	unsaturated alcohol	absent	7.501	40.2668	6.86774e-09	11.269	1.216	H. melpomene		Hexyl 3-methylbutyrate	saturated ester	421.064	absent	40.6118	1.26264e-08	3.05	1.466	both species
(Z)-11-icosenol	unsaturated alcohol	28.174	772.157	38.6667	1.55844e-08	1.645	0.614	H. cydno		Hexyl hexanoate	saturated ester	111.474	absent	43.3714	3.0788e-09	NA (absent)	2.054	H. cydno
(Z)-13-docosenol	unsaturated alcohol	0.037	54.766	42.1022	2.6854e-09	4.636	1.938	both species		Butyl hexadecanoate	saturated ester	absent	257.447	35.8101	1.47912e-07	2.706	NA (absent)	H. melpomene
(Z)-9-octadecenal	unsaturated aldehyde	absent	10.938	40.2668	6.86774e-09	5.378	1.284	H. melpomene		Octadecanoic acid ester	saturated ester	43.4	4.679	18.3098	0.00127659	2.249	1.498	both species
(Z)-11-icosenal	unsaturated aldehyde	3.29	150.687	39.7566	8.91771e-09	1.718	0.748	H. cydno		Butyl octadecanoate	saturated ester	absent	88.671	29.705	3.42073e-06	2.514	NA (absent)	H. melpomene
(Z)-13-docosenal	unsaturated aldehyde	0.276	62.556	41.2263	4.20322e-09	1.958	0.865	H. cydno		Isopropyl octadecanoate	saturated ester	97.088	absent	43.3714	3.0788e-09	3.986	2.1	H. melpomene
Naphthalene	aromatic	0.752	1.69	9.9809	0.0490334	1.666	1.731	H. melpomene		Hexyl octadecanoate (RI=2550)	saturated ester	24.217	121.817	11.402	0.0498887	3.289	2.79	not tested (no species difference)
Syringaldehyde	aromatic	463.585	644.064	3.72414	1	0.656	0.567	not tested (no species difference)		Hexyl octadecanoate (RI=2590)	saturated ester	415.139	0.259	41.3974	8.4472e-09	3.158	1.552	H. melpomene
3,5-Dimethoxy-4-hydroxy benzyl alcohol	aromatic	3.58	4.162	0.372885	1	1.386	1.5	not tested (no species difference)		Henicosene (RI=2068)	alkene	absent	80.148	33.7002	4.37206e-07	1.03	1.589	H. cydno
Methyl salicylate	aromatic	2.848	3.348	0.346751	1	0.967	1.3	not tested (no species difference)		Henicosene (RI=2072)	alkene	81.486	30.527	5.04147	1	1.214	2.13	not tested (no species difference)
Ethyl 4-hydroxy-3,5-dimethoxybenzoate	aromatic	2.856	35.573	15.7359	0.00225765	1.594	1.133	H. cydno		Tricosene (RI=2275)	alkene	217.571	38.42	6.7456	0.639059	1.257	1.238	not tested (no species difference)
Ethanone, 1,4-hydroxy-3,5-dimethoxyphenyl-	aromatic	1.992	2.981	2.91796	1	1.559	1.374	not tested (no species difference)		Tricosene (RI=2270)	alkene	64.338	135.602	10.4618	0.0828716	1.357	1.246	not tested (no species difference)
Propenone, 1,4-hydroxy-3,5-dimethoxyphenyl-	aromatic	2.052	3.932	5.66494	0.536528	1.776	1.557	not tested (no species difference)		(Z)-13-Docosen-1-ol	unsaturated alcohol	71.558	102.798	3.59255	1	1.2	1.511	not tested (no species difference)
Benzyl cyanide	aromatic (nitrogenous)	1.813	absent	30.5416	1.01302e-06	1.172	2.074	both species		Tetracosenol	unsaturated alcohol	2559.81	786.42	10.576	0.0779048	1.529	1.456	not tested (no species difference)
Methyl 3-indoleacetate	aromatic (nitrogenous)	0.013	3.782	32.6685	3.38817e-07	2.038	0.923	H. cydno		(Z)-3-Hexenyl isobutyrate	unsaturated ester	26.306	absent	28.2499	7.25011e-06	3.315	1.828	both species
Methyl 3-indolecarboxylate	aromatic (nitrogenous)	absent	2.098	25.9935	1.06196e-05	3.205	1.106	H. melpomene		Hexyl hexadecenoate	unsaturated ester	63.084	7.823	20.0247	0.000519839	2.258	1.997	both species
cis-Linalool oxide	terpenoid	3.407	absent	30.5416	1.01302e-06	1.536	9.434	H. cydno		Butyl oleate	unsaturated ester	absent	1760.54	42.6186	4.52372e-09	1.931	4.234	both species
Dihydroactinidiolide	terpenoid	3.02	1.236	11.5072	0.021491	0.937	0.567	both species		Isopropyl oleate	unsaturated ester	2259.26	50.216	40.2968	1.48351e-08	2.401	2.288	H. melpomene
										(Z)-3-Hexenyl hexadecanoate	unsaturated ester	97.21	374.827	11.1696	0.0565418	1.919	1.908	not tested (no species difference)
										Isopropyl octadecadienoate	unsaturated ester	740.075	absent	46.2345	7.13418e-10	3.59	1.59	H. melpomene
										Isopropyl 9,12-octadecadienoate	unsaturated ester	405.054	absent	46.2345	7.13418e-10	4.42	1.695	both species
										Hexyl octadecenoate and (Z)-3-Hexenyl octadecenoate	unsaturated ester	2898.23	2253.32	1.03736	1	1.472	1.399	not tested (no species difference)
										Hexenyl octadecatrienoate & (Z)-3-Hexenyl octadecatrienoate	unsaturated ester	367.972	352.581	0.706896	1	1.954	2.049	not tested (no species difference)
										(Z)-3-Hexenyl octadecanoate	unsaturated ester	35.961	139.479	10.4599	0.0829563	2.432	3.251	not tested (no species difference)
										5-Decanolide	lactone	36.466	absent	32.9205	6.52844e-07	NA (absent)	2.61	H. cydno
										15-Tetradecanolide	macrolide	41.895	14.383	8.69086	0.21747	1.672	1.72	not tested (no species difference)
										Brassicalactone	macrolide	127.495	absent	43.3714	3.0788e-09	7.229	3.88	H. cydno
										16-Hexadecanolide	macrolide	89.514	0.67	35.4475	1.78169e-07	3.725	2.279	H. cydno
										Hexadecenolide	macrolide	165.488	6.866	36.4952	1.04067e-07	2.022	1.125	H. melpomene
										Hexadecen-11-olide	macrolide	110.815	absent	43.3714	3.0788e-09	2.821	1.56	both species
										9,11-Hexadecadien-11-olide	macrolide	72.479	absent	37.9523	4.92961e-08	3.581	3.002	H. melpomene
										12-Octadecanolide	macrolide	105.43	absent	46.2345	7.13418e-10	4.128	1.714	H. cydno
										18-Octadecanolide	macrolide	168.048	7.014	38.5868	3.56124e-08	1.781	1.794	both species
										Octadecen-11-olide	macrolide	175.211	absent	43.3714	3.0788e-09	4.519	1.431	both species
										(E)-Octadec-9-en-12-olide	macrolide	345.939	absent	46.2345	7.13418e-10	2.973	1.382	H. melpomene
										(Z)-9-Octadecen-11-olide	macrolide	7508.77	absent	46.2345	7.13418e-10	2.408	1.018	H. melpomene
										(Z)-9-Octadecen-13-olide	macrolide	5855.66	7.282	42.6186	4.52372e-09	3.164	1.189	H. melpomene
										9-Octadecen-18-olide	macrolide	350.327	8.33	39.1215	2.70806e-08	1.99	2.463	H. cydno
										(Z9,E11)- 9,11-Octadecadien -13-olide	macrolide	19714.2	absent	46.2345	7.13418e-10	3.522	1.569	H. melpomene
										Octadeca-9,11-dien-13-olide and 11-Octadecanolide	macrolide	77.716	absent	26.0424	2.27125e-05	8.944	2.486	H. cydno
										Octadecadienolide (RI=2095)	macrolide	642.378	absent	46.2345	7.13418e-10	4.887	2.099	H. cydno
										Octadecadienolide (RI=2178)	macrolide	101.588	absent	30.5416	2.22212e-06	5.516	1.763	H. cydno
										(Z9,E11,Z15)-9,11,15- Octadecatrien-13-olide	macrolide	1052.73	absent	40.6118	1.26264e-08	2.743	1.659	H. melpomene
										13-Icosanolide	macrolide	45.901	absent	40.6118	1.26264e-08	8.011	2.404	H. cydno
										Icosen-13-olide	macrolide	781.655	absent	46.2345	7.13418e-10	3.35	1.718	H. melpomene
										Docosen-22-olide	macrolide	109.681	absent	26.0424	2.27125e-05	3.537	2.431	H. melpomene
										Tetracosenolide	macrolide	489.085	absent	43.3714	3.0788e-09	4.259	1.714	both species
										Benzyl cyanide	aromatic (nitrogenous)	287.978	absent	46.2345	7.13418e-10	3.83	1.128	both species
										2-sec-Butyl-3-methoxypyrazine	aromatic (nitrogenous)	3.569	32.656	29.3183	4.17613e-06	0.821	1.846	H. cydno
										2-Isobutyl-3-methoxypyrazine	aromatic (nitrogenous)	21.148	13.267	1.09422	1	1.043	0.92	not tested (no species difference)
										β-Myrcene	terpenoid	absent	12.799	31.6659	1.24511e-06	1.537	4.384	H. cydno
										(Z)-β-Ocimene	terpenoid	0.93	55.408	40.8575	1.11348e-08	1.303	7.025	both species
										(E)-β-Ocimene	terpenoid	absent	35192.7	42.6186	4.52372e-09	0.812	3.982	H. cydno
										Alloocimene	terpenoid	absent	16.255	27.815	9.07726e-06	1.886	7.272	H. melpomene
										Dihydroedulan II	terpenoid	20.336	24.824	0.0718971	1	0.948	1.003	not tested (no species difference)

## Sheet: TableS2
Wing compounds
Compound (highlighted = Bonferroni-significant QTL)	Compound type	Mapped in which backcross direction?	Chromosome	Linkage group	QTL peak position (cM)	QTL peak position (bp)	Bayesian confidence interval (cM)	Bayesian confidence interval (bp)	Percent parental difference explained by genotype at QTL position	Significance level
Henicosane	alkane	to H. melpomene	20	Hmel220003o	49.55	12126129	49.55 - 56.37	12126129 - 14572192	0.11291	Bonferroni
Icosane	alkane	to H. melpomene	20	Hmel220003o	53.72	12917911	48.03 - 56.37	11779327 - 14572192	0.14531	p = 0.05
Methyloctadecanol	saturated alcohol	to H. melpomene	20	Hmel220003o	50.31	12374765	43.11 - 56.37	9369865 - 14572192	0.43435	Bonferroni
1-Octadecanol	saturated alcohol	to H. melpomene	20	Hmel220003o	51.82	12652775	10.91 - 56.37	1642405 - 14572192	0.27709	Bonferroni
Icosanal	saturated aldehyde	to H. cydno	20	Hmel220003o	54.47	13171256	43.87 - 56.37	10168518 - 14572192	0.12782	p = 0.05
Octadecanal	saturated aldehyde	to H. melpomene	20	Hmel220003o	47.66	11725848	46.90 - 56.37	11161989 - 14572192	0.41411	Bonferroni
Octadecanal	saturated aldehyde	to H. cydno	20	Hmel220003o	45.76	10947362	42.35 - 54.85	9267450 - 13276882	0.00602	Bonferroni
(Z)-11-Icosenol	unsaturated alcohol	to H. cydno	20	Hmel220003o	55.23	13279240	41.97 - 56.37	9257056 - 14572192	0.08816	p = 0.05
(Z)-13-Docosenol	unsaturated alcohol	to H. melpomene	20	Hmel220003o	35.16	7515365	10.91 - 53.34	1642405 - 12908798	1.0148	p = 0.05
(Z)-16-Methyl-9-octadecenol	unsaturated alcohol	to H. melpomene	20	Hmel220003o	51.82	12652775	46.90 - 56.37	11161989 - 14572192	0.38888	Bonferroni
(Z)-11-Icosenal	unsaturated aldehyde	to H. cydno	20	Hmel220003o	54.85	13267611	45.76 - 56.37	10947362 - 14572192	0.22717	Bonferroni
(Z)-13-Docosenal	unsaturated aldehyde	to H. cydno	20	Hmel220003o	53.72	12917911	45.00 - 56.37	10642774 - 14572192	0.28582	Bonferroni
(Z)-9-Octadecenal	unsaturated aldehyde	to H. melpomene	1	Hmel201001o	33.92	9955174	30.13 - 39.60	8218856 - 12832776	0.33544	Bonferroni
(Z)-9-Octadecenal	unsaturated aldehyde	to H. melpomene	20	Hmel220003o	55.23	13279240	41.60 - 56.37	9243035 - 14572192	0.30508	p = 0.05
Benzyl cyanide	aromatic (nitrogenous)	to H. melpomene	10	Hmel210001o	48.87	14461296	0.00 - 56.87	9690 - 17959960	0.5957	p = 0.05
Benzyl cyanide	aromatic (nitrogenous)	to H. melpomene	17	Hmel217001o	26.34	5596551	20.28 - 42.25	4078122 - 10433378	0.67126	Bonferroni
Benzyl cyanide	aromatic (nitrogenous)	to H. cydno	19	Hmel219001o	3.34	606313	0.57 - 56.75	9879 - 16007669	1.30336	p = 0.05
Methyl 3-indoleacetate	aromatic (nitrogenous)	to H. cydno	21	Hmel221001o	28.8	8478732	0.00 - 53.43	5031 - 13351436	0.5922	Bonferroni
Genital compounds
Compound (highlighted = Bonferroni-significant QTL)	Compound type	Mapped in which backcross direction?	Chromosome	Linkage group	QTL peak position (cM)	QTL peak position (bp)	Bayesian confidence interval (cM)	Bayesian confidence interval (bp)	Percent parental difference explained by genotype at QTL position	Significance level
Docosane	alkane	to H. melpomene	14	Hmel214004o	44.79	7697378	0.46 - 49.71	3905 - 8850536	0.45983	p = 0.05
Henicosane	alkane	to H. cydno	20	Hmel220003o	51.06	12488808	47.66 - 56.37	11725848 - 14572192	0.4372	p = 0.05
Butyl hexadecanoate	saturated ester	to H. melpomene	14	Hmel214004o	49.34	8723724	0.46 - 49.71	3905 - 8850536	0.37817	p = 0.05
Hexyl-3-methylbutyrate	saturated ester	to H. melpomene	3	Hmel203003o	4.07	234227	0.48 - 12.4	4867 - 2439819	0.05863	Bonferroni
Hexyloctadecanoate (RI=2590)	saturated ester	to H. melpomene	8	Hmel208001o	30.87	5987924	0.93 - 48.72	41886 - 9309727	0.46335	Bonferroni
Octadecanoic acid ester	saturated ester	to H. cydno	6	Hmel206001o	0	4240	0.00 - 4.54	4240 - 374231	0.81615	p = 0.05
Butyl oleate	unsaturated ester	to H. melpomene	1	Hmel201001o	33.92	9955174	32.02 - 53.99	9550244 - 16234374	0.45537	p = 0.05
Butyl oleate	unsaturated ester	to H. melpomene	2	Hmel202001o	25.82	4658742	0.80 - 53.9	10283 - 8996050	0.69303	p = 0.05
Butyl oleate	unsaturated ester	to H. cydno	9	Hmel209001o	15.42	2427002	2.54 - 45.73	10536 - 8672501	0.03995	p = 0.05
Isopropyl oleate	unsaturated ester	to H. melpomene	14	Hmel214004o	41.76	7370836	0.46 - 49.71	3905 - 8850536	0.16385	Bonferroni
2-sec-Butyl-3-methoxypyrazine	aromatic (nitrogenous)	to H. cydno	5	Hmel205001o	24.39	4427722	0.91 - 51.7	9444 - 9821895	0.38866	Bonferroni
Benzyl cyanide	aromatic (nitrogenous)	to H. melpomene	17	Hmel217001o	24.07	5377468	13.84 - 46.04	2863810 - 14762684	0.0196	p = 0.05
(Z)-9-Octadecen-11-olide	macrolide	to H. melpomene	8	Hmel208001o	30.49	5341821	0.93 - 48.72	41886 - 9309727	0.12192	Bonferroni
(Z)-9-Octadecen-13-olide	macrolide	to H. melpomene	8	Hmel208001o	31.25	6072562	0.93 - 48.72	41886 - 9309727	0.15975	Bonferroni
(Z9,E11)- 9,11-Octadecadien -13-olide	macrolide	to H. melpomene	8	Hmel208001o	30.49	5341821	0.93 - 48.72	41886 - 9309727	0.02826	Bonferroni
12-Octadecanolide	macrolide	to H. cydno	8	Hmel208001o	24.81	4512378	0.93 - 48.72	41886 - 9309727	0.31434	Bonferroni
9-Octadecen-18-olide	macrolide	to H. cydno	20	Hmel220003o	3.33	237724	1.82 - 27.58	21924 - 6617001	0.50049	p = 0.05
Brassicalactone	macrolide	to H. cydno	14	Hmel214001o	0.46	3905	0.46 - 49.71	3905 - 8850536	0.70539	p = 0.05
Icosen-13-olide	macrolide	to H. melpomene	13	Hmel213001o	17.47	5860206	0.00 - 35.27	11191 - 13125309	0.07936	p = 0.05
Hexadecen-11-olide	macrolide	to H. cydno	7	Hmel207001o	46.71	11245622	34.20 - 60.34	7556459 - 14241586	0.26673	p = 0.05
Hexadecenolide	macrolide	to H. melpomene	8	Hmel208001o	30.49	5341821	0.93 - 48.72	41886 - 9309727	1.70403	Bonferroni
(Z9,E11,Z15)-9,11,15- Octadecatrien-13-olide	macrolide	to H. melpomene	2	Hmel202001o	14.84	2034014	0.80 - 53.9	10283 - 8996050	0.1332	p = 0.05
(E)-β-Ocimene	terpenoid	to H. cydno	6	Hmel206001o	35.98	8298418	16.66 - 45.45	3143646 - 10034766	0.06873	p = 0.05
